# Supplementary material for: Equivalent SARS-CoV-2 viral loads by PCR between nasopharyngeal swab and saliva in symptomatic patients
Source: Sci Rep. 2021 Feb 24;11:4500. doi: 10.1038/s41598-021-84059-2 (PMC7904914; doi:10.1038/s41598-021-84059-2)
Supplement: Supplementary file 1 — Supplementary Table. [file 41598_2021_84059_MOESM1_ESM.xls]

## Sheet: Sheet1
Equivalent SARS-CoV-2 viral loads by PCR between nasopharyngeal swab and saliva in symptomatic patients
Isao Yokota, PhD, MPH1, Takeshi Hattori, MD2, Peter Y Shane, MD3, Satoshi Konno, MD4, Atsushi Nagasaka, MD5, Kimihiro Takeyabu, MD6, Shinichi Fujisawa, BS7, Mutsumi Nishida, PhD7, Takanori Teshima, MD3,7,8
1Department of Biostatistics, Hokkaido University Faculty of Medicine, Sapporo, Japan.
2Department of Respiratory Medicine, National Hospital Organization Hokkaido Medical Center, Sapporo, Japan
3International Medical Department, Hokkaido University Hospital, Sapporo, Japan.
4Department of Respiratory Medicine, Hokkaido University Faculty of Medicine, Sapporo, Japan
5Department of Infectious Diseases, Sapporo City General Hospital, Sapporo, Japan
6Department of Respiratory Medicine, Otaru Kyokai Hospital, Otaru, Japan
7Division of Laboratory and Transfusion Medicine, Hokkaido University Hospital, Sapporo, Japan
8Department of Hematology, Hokkaido University Faculty of Medicine, Sapporo, Japan
		Days from symptom onset		Positivesopharyngeal swab				saliva
age	gender			Test	Ct value of N2	Ct value of N1		Test	Ct value of N2	Ct value of N1
87	Female	1		Positive	26.128	26.7997		Positive	16.8253	18.7843
62	Male	2		Positive	18.4463	22.7916		Positive	22.519	26.625
66	Male	2		Positive	14.31	18.26		Positive	23.11	27.28
78	Female	2		Positive	16.47	20.79		Positive	30.63	35.23
82	Male	2		Positive	19	22.29		Positive	22.64	26.61
62	Female	3		Positive	21.39	23.99		Positive	21.24	24.98
67	Female	3		Positive	13.56	17.46		Positive	22.59	27.26
67	Male	3		Positive	18	21.92		Positive	16.79	21.4
83	Male	3		Positive	25.7439	26.2887		Positive	20.5181	22.9243
85	Female	3		Positive	21.3	24.89		Positive	34.6	37.88
87	Male	3		Negative	UD	UD		Negative	UD	UD
88	Female	3		Positive	16	19.61		Positive	24.63	28.47
31	Male	4		Positive	25.14	29.67		Positive	23.71	27.97
67	Male	4		Positive	31.739	35.4715		Positive	34.655	39.643
78	Male	4		Positive	18.5205	18.6368		Positive	20.3999	22.6088
31	Male	5		Negative	UD	UD		Positive	30.68	34.89
45	Male	5		Positive	20.19	23.33		Positive	22.14	25.89
93	Female	5		Negative	UD	UD		Negative	UD	UD
39	Male	6		Positive	17.08	21.12		Positive	22.87	25.7
43	Male	6		Positive	36	39.09		Positive	27.14	30.6
48	Male	6		Negative	UD	UD		Positive	37.27	UD
51	Female	6		Positive	33.73	36.06		Positive	33.69	36.3
72	Male	6		Positive	21.59	25.27		Positive	31.58	35.73
78	Female	6		Positive	28.1287	32.1211		Positive	37.5	UD
64	Female	7		Positive	25.9361	27.5068		Positive	27.507	30.0112
75	Female	7		Positive	25.9134	29.54		Positive	32.214	37.149
27	Male	8		Positive	29.17	32.71		Positive	31.01	36.07
65	Female	8		Positive	32.98	36.51		Positive	27.92	32.05
76	Female	8		Positive	34.32	37.91		Positive	23.069	27.524
70	Male	9		Positive	25.34	29.2		Positive	35.52	UD
74	Male	9		Positive	34.2278	39.5871		Positive	36.483	41.045
78	Female	9		Positive	29.1	32.58		Positive	33.31	37.29
87	Male	9		Positive	27.0289	30.9834		Positive	24.1	28.456
45	Male	10		Positive	36.11	39.59		Positive	31.77	35.46
75	Male	10		Negative	UD	UD		Negative	UD	UD
79	Female	10		Negative	UD	UD		Positive	32.318	36.701
80	Female	10		Negative	UD	UD		Negative	UD	UD
84	Male	10		Positive	30.61	33.13		Positive	29.92	34.05
87	Female	10		Positive	27.69	30.94		Positive	26.02	30.05
88	Male	10		Positive	22.74	26.07		Positive	26.06	29.69
40	Male	12		Positive	36.92	39.84		Positive	23.48	28.22
69	Male	12		Negative	UD	UD		Positive	33.45	36.86
UD: undetermined
